# Supplementary material for: Shifted PAMs generate DNA overhangs and enhance SpCas9 post-catalytic complex dissociation
Source: Nat Struct Mol Biol. 2023 Oct 12;30(11):1707–18. doi: 10.1038/s41594-023-01104-6 (PMC10643121; doi:10.1038/s41594-023-01104-6)
Supplement: Supplementary file 3 — 1. Information for libraries obtained by LAM-HTGTS. 2. In-Del and 5′-locating data obtained by Sanger sequencing. 3. Summary of mean lifetimes (or duration, DUR) obtained in single-molecule experiments. 4. Guide RNA oligonucleotides used for ensemble biochemistry and single-molecule assays. 5. DNA oligonucleotides used for point mutagenesis and Sanger sequencing (black and red) and DNA oligonucleotides used for cloning sgRNA genes into pX330-SpCas9 and pMCB320 vectors (blue). 6. Oligonucleotides used for Nova-seq library preparation. [file 41594_2023_1104_MOESM3_ESM.xlsx]

## Sheet: Supplementary Table 1
	Supplementary Table 1. Information for libraries obtained by LAM-HTGTS.
	Library	Bait DSB	Replicate	Raw Reads	Normalized Reads	Total Junctions	Junctions in Prey Region
	Fig.1e
							RAG1B	RAG1C	RAG1D
	L-Ctr	Cas9:Bait-L	#1	5511798	5511798	80004	11	10	12
			#2	6818869	5866397	157147	7	2	5
	L-T0s	Cas9:Bait-L	#1	6427963	5511798	25728	209	234	320
			#2	8873803	5866397	44705	211	192	283
	L-T1s	Cas9:Bait-L	#1	5882578	5511798	38730	8	125	185
			#2	7066535	5866397	74187	1	119	149
	L-T2s	Cas9:Bait-L	#1	7281314	5511798	52736	9	13	13
			#2	5866397	5866397	44287	8	2	4
	Fig.1f
							RAG1B	RAG1C	RAG1D
	A-Ctr	Cas9:Bait-A	#1	9434312	8671237	304209	171	81	72
			#2	11973200	9701292	280144	166	68	66
	A-T0s	Cas9:Bait-A	#1	10908226	8671237	10800	242	397	435
			#2	9701292	9701292	7109	207	350	376
	A-T1s	Cas9:Bait-A	#1	8928036	8671237	34384	350	326	471
			#2	11205474	9701292	49401	63	353	601
	A-T2s	Cas9:Bait-A	#1	8671237	8671237	78487	89	58	106
			#2	11100144	9701292	75456	64	37	63
	Fig. S5
							RAG1K	RAG1L	RAG1M	RAG1N	RAG1O
	D-Ctr	Cas9:Bait-D	#1	12020563	8816431	303462	6	7	4	3	3
			#2	8432895	8432895	341509	6	9	7	5	3
	D-T0s	Cas9:Bait-D	#1	10290299	8816431	49486	336	106	101	191	457
			#2	10891188	8432895	33081	273	94	73	129	360
	D-T1s	Cas9:Bait-D	#1	9521505	8816431	115671	150	321	375	424	332
			#2	10687608	8432895	121161	176	392	460	592	432
	D-T2s	Cas9:Bait-D	#1	8816431	8816431	111189	2	28	1	1	2
			#2	9963500	8432895	134497	1	36	6	4	9
	Bed of Prey Region
	Prey	Chr	Start	End
	RAG1B	chr11	36594810	36594840
	RAG1C	chr11	36594681	36594711
	RAG1D	chr11	36594560	36594590
	RAG1K	chr11	36595678	36595709
	RAG1L	chr11	36595748	36595779
	RAG1M	chr11	36595860	36595891
	RAG1N	chr11	36595943	36595974
	RAG1O	chr11	36596070	36596101

## Sheet: Supplementary Table 2
	Supplementary Table 2. “In-Del” and “5’-locating” data obtained by Sanger sequencing. The first column specifies the guide RNA used. The second column contains the sequencing results obtained after SpCas9-RNP cleavage, blunting and repair by T4 ligase; here the NGG PAM is shown in red, the nucleotide insertion (as specified) and deletion (specified as “-”) are shown in green, and the number of ti…
	Guide RNAs	In-Del	5'-locating
	S2_T0	TATTTGGGAATTCGGTACCTGG；n=53	TGCATGCC/ACCTGG; n=29
		TATTTGGGAATTCGGTTACCTGG; n=6	TGCATGCC/TACCTGG; n=2
		TATTTGGGAATTCGGT-CCTGG；n=1
	S1_T0	CCTTTTTATTTGGGAATTCGGT; n=37	TTGCATGCC/TATTTGGGAATTCGGTACC; n=30
		CCTTTTTTATTTGGGAATTCGGT; n=1	TTGCATGCC/TTTGGGAATTCGGTACC; n=1
		CCTTTT-ATTTGGGAATTCGGT; n=1
	S1_T1	CCTTTTTATTTGGGAATTCGGT; n=1	TTGCATGCC/ATTTGGGAATTCGGTACC; n=34
		CCTTTT-ATTTGGGAATTCGGT; n=39
	S1_T2	CCTTTTTATTTGGGAATTCGGT; n=0	TTGCATGCC/TTTGGGAATTCGGTACC; n=34
		CCTTTT-ATTTGGGAATTCGGT; n=1
		CCTTTT--TTTGGGAATTCGGT; n=52
		CCTTTT----TGGGAATTCGGT; n=1
	S1_T3	CCTTTTTATTTGGGAATTCGGT; n=16	TTGCATGCC/TTGGGAATTCGGTACC; n=42
		CCTTTTTATTTTGGGAATTCGGT; n=5	TTGCATGCC/TGGGAATTCGGTACC; n=2
		CCTTTT-ATTTGGGAATTCGGT; n=2	TTGCATGCC/ATTCGGTACC; n=1
		CCTTTT--TTTGGGAATTCGGT; n=4
		CCTTTT---TTGGGAATTCGGT; n=8
	S1_T4	CCTTTTTATTTGGGAATTCGGT; n=30	TTGCATGCC/TGGGAATTCGGTACC; n=35
		CCTTTTTATTTGTGGGAATTCGGT; n=1	TTGCATGCC/ATTCGGTACC; n=1
		CCTTTTTATTTTGGGAATTCGGT; n=5
		CCTTTTTAT-TGGGAATTCGGT; n=1
	S1_T-1	CCTTTTTATTTGGGAATTCGGT; n=35	TTGCATGCC/TTATTTGGGAATTCGGTACC; n=35
		CCTTTT-ATTTGGGAATTCGGT; n=3	TTGCATGCC/TATTTGGGAATTCGGTACC; n=2
		CCTTTT--TTTGGGAATTCGGT; n=1	TTGCATGCC/ATTTGGGAATTCGGTACC; n=3
			TTGCATGCC/TTTGGGAATTCGGTACC; n=1
	S4_T2	AGATTCATAAATTTGAGAGAGG; n=0	N.A.
		AGATTCATAAATTT-AGAGAGG; n=24
		AGATTCATAAATTT--GAGAGG; n=13
	S5_T2	ATATCGAGGAGTTTAAATATGG; n=0	TTGCATGCC/AATATGG; n=6
		ATATCGAGGAGTTT-AATATGG; n=1	TTGCATGCC/ATATGG; n=31
		ATATCGAGGAGTTT--ATATGG; n=38
	“In-Del” and “5’-locating” data obtained by Sanger sequencing. The first column specifies the guide RNA used. The second column contains the sequencing results obtained after SpCas9-RNP cleavage, blunting and repair by T4 ligase; here the NGG PAM is shown in red, the nucleotide insertion (as specified) and deletion (specified as “-”) are shown in green, and the number of times each event is obser…

## Sheet: Supplementary Table 3
	Supplementary Table 3. Summary of mean lifetimes (or duration, DUR) obtained in single-molecule experiments.
	<tR-on>
	Conditions	Supercoil	Counts #	DUR (s)	Deviation (s)
	1nM S1_T0 dSpCas9	N8	138	9.6	1
	1nM S1_T1 dSpCas9	N8	141	10.7	1.1
	1nM S1_T2 dSpCas9	N8	300	56.1	4.1
	1nM S2_T0 dSpCas9	N8	189	40.3	3.5
	1nM S1_T0 SpCas9	N8	88	16.3	2.5
	1nM S1_T1 SpCas9	N8	81	27.9	4
	1nM S1_T2 SpCas9	N8	62	155	33.4
	1nM S2_T0 SpCas9	N8	72	83	14.8
	1nM S2_T0 SpCas9 +RNAP	N8	67	89	16.3
	1nM S3_T0 SpCas9	N8	56	49	8.7
	1nM S3_T0 SpCas9 +RNAP	N8	98	69	9.5
	1nM S5_T0 SpCas9	N8	49	46	10
	1nM S5_T1 SpCas9	N8	52	152	32
	1nM S5_T2 SpCas9	N8	38	1800	280
	1nM S1_T0 SpCas9(D10A)	N8	58	10.8	2
	1nM S1_T1 SpCas9(D10A)	N8	60	10.3	1.9
	1nM S1_T2 SpCas9(D10A)	N8	78	66.4	10.8
	1nM S2_T0 SpCas9(D10A)	N8	69	34.4	5.4
	1nM S1_T0 SpCas9(H840A)	N8	82	206	32
	1nM S1_T1 SpCas9(H840A)	N8	55	995	219
	10nM S1_T2 SpCas9(H840A)	N8	58	1770	220
	1nM S2_T0 SpCas9(H840A)	N8	65	929	149
	<tR-off>
	Conditions	Supercoil	Counts #	DUR (s)	Deviation (s)
	1nM S1_T0 dSpCas9	P5	68	17.6	4.4
	1nM S1_T1 dSpCas9	P5	160	86.6	10.8
	1nM S1_T2 dSpCas9	P5	137	64.6	10.7
	1nM S2_T0 dSpCas9	P5	75	23	5.1
	<tSuper-off>
	Conditions	Counts #	DUR (s)	Deviation (s)	P*>3600s (%)
	1nM S1_T0 SpCas9	93	29.7	4	2.2
	1nM S1_T1 SpCas9	87	9.4	1.4	0
	1nM S1_T2 SpCas9	69	5.5	1.2	10.1
	1nM S2_T0 SpCas9	76	6.5	1.1	3.9
	1nM S2_T0 SpCas9 +RNAP	70	9.5	1.9	2.9
	1nM S3_T0 SpCas9	59	35.2	6.8	0
	1nM S3_T0 SpCas9 +RNAP	103	26.3	3.6	0
	1nM S5_T0 SpCas9	47	3.2	0.8	0
	1nM S5_T1 SpCas9	52	4.6	1.2	0
	1nM S5_T2 SpCas9	37	2.7	1.6	48.6
	1nM S1_T1 SpCas9(D10A)	68	106	21	0
	1nM S1_T2 SpCas9(D10A)	82	59	13.2	28
	1nM S1_T0 SpCas9(D10A)	59	10230#	940#	81.4
	1nM S2_T0 SpCas9(D10A)	63	6750#	370#	84.1
	1nM S1_T0 SpCas9(H840A)	81	5.2	1.4	34.6
	1nM S1_T1 SpCas9(H840A)	55	2.5	0.6	16.4
	10nM S1_T2 SpCas9(H840A)	57	1.4	0.5	24.6
	1nM S2_T0 SpCas9(H840A)	65	4.1	1	26.2
	P* > 3600s, the percentage of events last more than 3600 seconds
	# Raw average elapse of supercoil maintained after R-loop formation given measured time-window and corresponding Deviation (SEM), due to majority of population last > 3600 seconds.
	<tBead-off>
	Conditions	Counts #	DUR (s)	Deviation (s)	P*>7200s (%)
	1nM S1_T0 SpCas9	93	9270#	750#	53.8
	1nM S1_T1 SpCas9	87	490	104	6.9
	1nM S1_T2 SpCas9	63	105	21	6.3
	1nM S2_T0 SpCas9	76	16390#	1140#	73.7
	1nM S2_T0 SpCas9 +RNAP	69	884	271	43.5
	1nM S3_T0 SpCas9	59	13690#	920#	78
	1nM S3_T0 SpCas9 +RNAP	103	282	69	47.6
	1nM S5_T0 SpCas9	42	10090#	610#	83.3
	1nM S5_T1 SpCas9	52	153	34	11.5
	1nM S5_T2 SpCas9	19	33	15	15.8
	P* > 7200s, the percentage of events last more than 7200 seconds.
	# Raw average elapse of the incised molecules maintained given measured time-window and corresponding Deviation (SEM), due to majority of population last > 7200 seconds.

## Sheet: Supplementary Table 4
	Supplementary Table 4. Guide RNA oligos used for ensemble biochemistry and single-molecule assays.
	RNA_Name	Sequence (5’-3’)
	tracrRNA	GGAACCAUUCAAAACAGCAUAGCAAGUUAAAAUAAGGCUAGUCCGUUAUCAACUUGAAAAAGUGGCACCGAGUCGGUGCUUUUUUU
	crRNA S1_T0	UACCGAAUUCCCAAAUAAAAGUUUUAGAGCUAUGCUGUUUUG
	crRNA S1_T1	GUACCGAAUUCCCAAAUAAAGUUUUAGAGCUAUGCUGUUUUG
	crRNA S1_T2	GGUACCGAAUUCCCAAAUAAGUUUUAGAGCUAUGCUGUUUUG
	crRNA S1_T3	AGGUACCGAAUUCCCAAAUAGUUUUAGAGCUAUGCUGUUUUG
	crRNA S1_T4	CAGGUACCGAAUUCCCAAAUGUUUUAGAGCUAUGCUGUUUUG
	crRNA S1_T-1	ACCGAAUUCCCAAAUAAAAAGUUUUAGAGCUAUGCUGUUUUG
	crRNA S1_T-2	CCGAAUUCCCAAAUAAAAAGGUUUUAGAGCUAUGCUGUUUUG
	crRNA S2_T0	UUAUUUGGGAAUUCGGUACCGUUUUAGAGCUAUGCUGUUUUG
	crRNA S3_T0	UAAUCGCAGGCCUUUUUAUUGUUUUAGAGCUAUGCUGUUUUG
	crRNA S4_T2	AAUAGAUUCAUAAAUUUGAGGUUUUAGAGCUAUGCUGUUUUG
	crRNA S5_T0	GAUAUCGAGGAGUUUAAAUAGUUUUAGAGCUAUGCUGUUUUG
	crRNA S5_T1	CGAUAUCGAGGAGUUUAAAUGUUUUAGAGCUAUGCUGUUUUG
	crRNA S5_T2	UCGAUAUCGAGGAGUUUAAAGUUUUAGAGCUAUGCUGUUUUG
	crRNA S6_T2	UCGGUACCUGGAGGAAGCCGGUUUUAGAGCUAUGCUGUUUUG

## Sheet: Supplementary Table 5
	Supplementary Table 5. DNA oligos used for point mutagenesis and Sanger sequencing (black and red) and DNA oligos used for cloning sgRNA genes into pX330-SpCas9 and pMCB320 vectors (blue).
	Oligo Name	Sequence (5’-3’)	Function
	S1_PAM_mut_P1	GTAATCGCAGGAGTTTTTATTTGGGAATTCGGTACC	Mutagenesis
	S1_PAM_mut_P2	CAAATAAAAACTCCTGCGATTACCAGCAGGCCTG	Mutagenesis
	S4_PAM_mut1_P1	TAAATTTGAGACAGGAGTCCCTAGTATGCATCG	Mutagenesis
	S4_PAM_mut1_P2	CTAGGGACTCCTGTCTCAAATTTATGAATCTATTATACAG	Mutagenesis
	S4_PAM_mut2_P1	ATTTGAGAGACTAGTCCCTAGTATGCATCGAATAG	Mutagenesis
	S4_PAM_mut2_P2	TACTAGGGACTAGTCTCTCAAATTTATGAATCTATTATACAG	Mutagenesis
	S4_PAM_mut3_P1	ATTTGAGACACTAGTCCCTAGTATGCATCGAATAG	Mutagenesis
	S4_PAM_mut3_P2	TACTAGGGACTAGTGTCTCAAATTTATGAATCTATTATACAG	Mutagenesis
	S5_PAM_mut_P1	GTTTAAATATCGCTGATGCATGAATTCGTTAATAACAGG	Mutagenesis
	S5_PAM_mut_P2	TCATGCATCAGCGATATTTAAACTCCTCGATATCGATTGG	Mutagenesis
	S1_1st_A2T_P1	GTAATCGCAGGCCTATTTATTTGGGAATTCGGTACC	Mutagenesis
	S1_1st_A2T_P2	CAAATAAATAGGCCTGCGATTACCAGCAGGCCTG	Mutagenesis
	S1_1st_A2G_P1	GTAATCGCAGGCCTCTTTATTTGGGAATTCGGTACC	Mutagenesis
	S1_1st_A2G_P2	CAAATAAAGAGGCCTGCGATTACCAGCAGGCCTG	Mutagenesis
	S1_1st_A2C_P1	GTAATCGCAGGCCTGTTTATTTGGGAATTCGGTACC	Mutagenesis
	S1_1st_A2C_P2	CAAATAAACAGGCCTGCGATTACCAGCAGGCCTG	Mutagenesis
	S1_2nd_A2T_P1	GTAATCGCAGGCCTTATTATTTGGGAATTCGGTACC	Mutagenesis
	S1_2nd _A2T_P2	CAAATAATAAGGCCTGCGATTACCAGCAGGCCTG	Mutagenesis
	S1_2nd _A2G_P1	GTAATCGCAGGCCTTCTTATTTGGGAATTCGGTACC	Mutagenesis
	S1_2nd _A2G_P2	CAAATAAGAAGGCCTGCGATTACCAGCAGGCCTG	Mutagenesis
	S1_2nd _A2C_P1	GTAATCGCAGGCCTTGTTATTTGGGAATTCGGTACC	Mutagenesis
	S1_2nd _A2C_P2	CAAATAACAAGGCCTGCGATTACCAGCAGGCCTG	Mutagenesis
	Seq_Kpn-80	ACTACGGTTTCACCCTCTCCACCACC	Sanger sequencing
	Seq_Kpn+70	CCATCTCGTAGGCCTGCTCAATC	Sanger sequencing
	RAG1B_T0-O1	CACCGACTTGTTTTCATTGTTCTC	Prey
	RAG1B_T0-O2	AAACGAGAACAATGAAAACAAGTC	Prey
	RAG1B_T1-O1	CACCGTGACTTGTTTTCATTGTTCT	Prey
	RAG1B_T1-O2	AAACAGAACAATGAAAACAAGTCAC	Prey
	RAG1B_T2-O1	CACCGATGACTTGTTTTCATTGTTC	Prey
	RAG1B_T2-O2	AAACGAACAATGAAAACAAGTCATC	Prey
	RAG1C_T0-O1	CACCGCACCTAACATGATATATTA	Prey
	RAG1C_T0-O2	AAACTAATATATCATGTTAGGTGC	Prey
	RAG1C_T1-O1	CACCGAGCACCTAACATGATATATT	Prey
	RAG1C_T1-O2	AAACAATATATCATGTTAGGTGCTC	Prey
	RAG1C_T2-O1	CACCGCAGCACCTAACATGATATAT	Prey
	RAG1C_T2-O2	AAACATATATCATGTTAGGTGCTGC	Prey
	Bait-D-O1/	CACCGACCTTAAGGTTTTTGTGGA	Bait / Prey
	RAG1D_T0-O1
	Bait-D-O2/	AAACTCCACAAAAACCTTAAGGTC	Bait / Prey
	RAG1D_T0-O2
	RAG1D_T1-O1	CACCGAGACCTTAAGGTTTTTGTGG	Prey
	RAG1D_T1-O2	AAACCCACAAAAACCTTAAGGTCTC	Prey
	RAG1D_T2-O1	CACCGAAGACCTTAAGGTTTTTGTG	Prey
	RAG1D_T2-O2	AAACCACAAAAACCTTAAGGTCTTC	Prey
	Bait-A-O1/	CACCGCCTCTTTCCCACCCACCTT	Bait
	RAG1A_T0-O1
	Bait-A-O2/	AAACAAGGTGGGTGGGAAAGAGGC	Bait
	RAG1A_T0-O2
	RAG1K_T0-O1	CACCGTAGTACCAAGCTCCTTGCAG	Prey
	RAG1K_T0-O2	AAACCTGCAAGGAGCTTGGTACTAC	Prey
	RAG1K_T1-O1	CACCGTTAGTACCAAGCTCCTTGCA	Prey
	RAG1K_T1-O2	AAACTGCAAGGAGCTTGGTACTAAC	Prey
	RAG1K_T2-O1	CACCGCTTAGTACCAAGCTCCTTGC	Prey
	RAG1K_T2-O2	AAACGCAAGGAGCTTGGTACTAAGC	Prey
	Bait-L-O1/	CACCGACACATTCTGGCTGACCCTG	Bait / Prey
	RAG1L_T0-O1
	Bait-L-O2/	AAACCAGGGTCAGCCAGAATGTGTC	Bait / Prey
	RAG1L_T0-O2
	RAG1L_T1-O1	CACCGAACACATTCTGGCTGACCCT	Prey
	RAG1L_T1-O2	AAACAGGGTCAGCCAGAATGTGTTC	Prey
	RAG1L_T2-O1	CACCGGAACACATTCTGGCTGACCC	Prey
	RAG1L_T2-O2	AAACGGGTCAGCCAGAATGTGTTCC	Prey
	RAG1M_T0-O1	CACCGTCCATGCTTCCCTACTGACC	Prey
	RAG1M_T0-O2	AAACGGTCAGTAGGGAAGCATGGAC	Prey
	RAG1M_T1-O1	CACCGATCCATGCTTCCCTACTGAC	Prey
	RAG1M_T1-O2	AAACGTCAGTAGGGAAGCATGGATC	Prey
	RAG1M_T2-O1	CACCGTATCCATGCTTCCCTACTGA	Prey
	RAG1M_T2-O2	AAACTCAGTAGGGAAGCATGGATAC	Prey
	RAG1N_T0-O1	CACCGGTGCAATGAGGAGGTCAGTT	Prey
	RAG1N_T0-O2	AAACAACTGACCTCCTCATTGCACC	Prey
	RAG1N_T1-O1	CACCGAGTGCAATGAGGAGGTCAGT	Prey
	RAG1N_T1-O2	AAACACTGACCTCCTCATTGCACTC	Prey
	RAG1N_T2-O1	CACCGGAGTGCAATGAGGAGGTCAG	Prey
	RAG1N_T2-O2	AAACCTGACCTCCTCATTGCACTCC	Prey
	RAG1O_T0-O1	CACCGCTCGGAGAGCTCAGAAGCAC	Prey
	RAG1O_T0-O2	AAACGTGCTTCTGAGCTCTCCGAGC	Prey
	RAG1O_T1-O1	CACCGACTCGGAGAGCTCAGAAGCA	Prey
	RAG1O_T1-O2	AAACTGCTTCTGAGCTCTCCGAGTC	Prey
	RAG1O_T2-O1	CACCGGACTCGGAGAGCTCAGAAGC	Prey
	RAG1O_T2-O2	AAACGCTTCTGAGCTCTCCGAGTCC	Prey
	GFP-CTR-O1	TTGGACACATTCTGGCTGACCCTGGTTTAAGAGC	Control
	GFP-CTR-O2	TTAGCTCTTAAACCAGGGTCAGCCAGAATGTGTCCAACAAG	Control
	GFP_T0-O1	TTGGCTGCACGCCGTAGGTCAGGGGTTTAAGAGC	GFP-KO
	GFP_T0-O2	TTAGCTCTTAAACCCCTGACCTACGGCGTGCAGCCAACAAG	GFP-KO
	GFP_T1-O1	TTGGACTGCACGCCGTAGGTCAGGGTTTAAGAGC	GFP-KO
	GFP_T1-O2	TTAGCTCTTAAACCCTGACCTACGGCGTGCAGTCCAACAAG	GFP-KO
	GFP_T2-O1	TTGGCACTGCACGCCGTAGGTCAGGTTTAAGAGC	GFP-KO
	GFP_T2-O2	TTAGCTCTTAAACCTGACCTACGGCGTGCAGTGCCAACAAG	GFP-KO

## Sheet: Supplementary Table 6
	Supplementary Table 6. Oligos used for Nova-seq library preparation.
	Oligo name	Sequence (5’-3’)
	Bait-A-Bio	/5bioG/AGGACTGCTGGAGATTGCTC
	Bait-L-Bio	/5bioG/TCAGCGACAGAAGATGTTGGC
	Bait-D-Bio	/5bioG/CCAGCTAGTACAATGAGGCTAAT
	Adapter-upper	GCGACTATAGGGCACGCGTGGTNNNNNN/3AmMO/
	Adapter-lower	/5Phos/ACCACGCGTGCCCTATAGTCGC/3AmMO/
	AP2I7	TCTCGGCATTCCTGCTGAACCGCTCTTCCGATCTGACTATAGGGCACGCGTGGT
	AP2I7-novo	GTGACTGGAGTTCAGACGTGTGCTCTTCCGATCTGACTATAGGGCACGCGTGGT
	P7I7	CAAGCAGAAGACGGCATACGAGATCGGTCTCGGCATTCCTGCTGAACC
	P7I7-i12	CAAGCAGAAGACGGCATACGAGATAGTACAAGGTGACTGGAGTTCAGACGTG
	P7I7-i36	CAAGCAGAAGACGGCATACGAGATCCAGTTCAGTGACTGGAGTTCAGACGTG
	P7I7-i53	CAAGCAGAAGACGGCATACGAGATGCTCGGTAGTGACTGGAGTTCAGACGTG
	P5I5	AATGATACGGCGACCACCGAGATCTACACTCTTTCCCTACACGACGCT
	P5I5-i11	AATGATACGGCGACCACCGAGATCTACACAACGTGATACACTCTTTCCCTACACGACG
	P5I5-i37	AATGATACGGCGACCACCGAGATCTACACCCGAAGTAACACTCTTTCCCTACACGACG
	P5I5-i54	AATGATACGGCGACCACCGAGATCTACACGGAGAACAACACTCTTTCCCTACACGACG
	I5-Bait-A-02	ACTCTTTCCCTACACGACGCTCTTCCGATCTTGGAGAGGGTTTCCCCTCAAAG
	I5-Bait-A-03	ACTCTTTCCCTACACGACGCTCTTCCGATCTAAGGAGAGGGTTTCCCCTCAAAG
	I5-Bait-A-04	ACTCTTTCCCTACACGACGCTCTTCCGATCTGCTCGAGAGGGTTTCCCCTCAAAG
	I5-Bait-A-05	ACTCTTTCCCTACACGACGCTCTTCCGATCTGCCATGAGAGGGTTTCCCCTCAAAG
	I5-Bait-L-01	ACACTCTTTCCCTACACGACGCTCTTCCGATCTATTCAGCATGGATATCGGCAAGAGGG
	I5-Bait-L-02	ACACTCTTTCCCTACACGACGCTCTTCCGATCTACTTGGCATGGATATCGGCAAGAGGG
	I5-Bait-L-03	ACACTCTTTCCCTACACGACGCTCTTCCGATCTGTGTTGCATGGATATCGGCAAGAGGG
	I5-Bait-L-04	ACACTCTTTCCCTACACGACGCTCTTCCGATCTTCGAGGCATGGATATCGGCAAGAGGG
	I5-Bait-D-02	ACTCTTTCCCTACACGACGCTCTTCCGATCTAAGGAGCACCTAATGTATACTGGG
	I5-Bait-D-03	ACTCTTTCCCTACACGACGCTCTTCCGATCTGCTCGAGCACCTAATGTATACTGGG
	I5-Bait-D-04	ACTCTTTCCCTACACGACGCTCTTCCGATCTGCCATGAGCACCTAATGTATACTGGG
	I5-Bait-D-05	ACTCTTTCCCTACACGACGCTCTTCCGATCTCGAGAGAGCACCTAATGTATACTGGG
	I5-Bait-D-06	ACTCTTTCCCTACACGACGCTCTTCCGATCTGTGTTGAGCACCTAATGTATACTGGG
	I5-Bait-D-07	ACTCTTTCCCTACACGACGCTCTTCCGATCTACTTGGAGCACCTAATGTATACTGGG
	I5-Bait-D-08	ACTCTTTCCCTACACGACGCTCTTCCGATCTAGTGAGAGCACCTAATGTATACTGGG
	I5-Bait-D-09	ACTCTTTCCCTACACGACGCTCTTCCGATCTTCGAAGAGCACCTAATGTATACTGGG
