# Supplementary material for: Shifted PAMs generate DNA overhangs and enhance SpCas9 post-catalytic complex dissociation
Source: Nat Struct Mol Biol. 2023 Oct 12;30(11):1707–18. doi: 10.1038/s41594-023-01104-6 (PMC10643121; doi:10.1038/s41594-023-01104-6)
Supplement: Supplementary file 5 — Single-molecule statistical source data. [file 41594_2023_1104_MOESM5_ESM.xlsx]

## Sheet: Figure 2
B-off (second)
Figure 2c	Figure 2f	Figure 2i	Figure 2l
1	1	1	1
5	1	1	1
16	1	7	34
17	1	8	160
30	1	12	215
75	7	12	335
99	15	13	431
154	16	13	438
171	20	14	713
188	37	18	767
242	41	18	940
326	44	22	1042
641	53	25	1338
682	56	27	1341
743	69	32	1890
804	84	37	2290
811	101	46	2495
919	116	49	2690
988	116	51	2888
1439	127	52	3026
1500	129	55	7200
1642	137	55	7200
1852	160	56	7200
1866	161	62	7200
2592	164	72	7200
2830	169	76	7200
2878	173	79	7200
2953	178	81	7200
3021	192	84	7200
3289	193	95	7200
4019	216	102	7200
4312	228	104	7200
4388	259	105	7200
4407	303	109	7200
5148	312	110	7200
5159	322	111	7200
5264	346	124	7200
5293	364	128	7200
5363	417	150	7200
5594	423	150	7200
5663	465	208	7200
6258	508	238	7200
6742	535	261	7200
7200	548	268	7200
7200	573	292	7200
7200	581	318	7200
7200	646	340	7200
7200	655	389	7200
7200	743	617	7200
7200	776	634	7200
7200	811	671	7200
7200	820	701	7200
7200	913	810	7200
7200	1029	1061	7200
7200	1073	2647	7200
7200	1092	3409	7200
7200	1114	3572	7200
7200	1185	5202	7200
7200	1270	7130	7200
7200	1325	7200	7200
7200	1332	7200	7200
7200	1443	7200	7200
7200	1690	7200	7200
7200	1949		7200
7200	1987		7200
7200	2018		7200
7200	2091		7200
7200	2112		7200
7200	2282		7200
7200	2443		7200
7200	3400		7200
7200	4154		7200
7200	4166		7200
7200	4174		7200
7200	4190		7200
7200	5176		7200
7200	5327
7200	5511
7200	6188
7200	6272
7200	7156
7200	7200
7200	7200
7200	7200
7200	7200
7200	7200
7200	7200
7200
7200
7200
7200
7200
7200

## Sheet: Figure 3
B-off (second)
Figure 3b	Figure 3d	Figure 3f
1	9	1
1	10	1
1	197	1
86	295	2
135	310	8
187	402	32
219	737	35
258	854	58
260	1376	104
265	1664	106
437	1741	117
466	5064	120
531	5301	139
578	7200	172
599	7200	175
689	7200	198
775	7200	205
786	7200	207
924	7200	218
1060	7200	257
1270	7200	267
1346	7200	269
1861	7200	274
2124	7200	296
2196	7200	302
2287	7200	310
2349	7200	429
2363	7200	511
2428	7200	521
2716	7200	720
3635	7200	736
3951	7200	767
3963	7200	768
3974	7200	1064
5402	7200	1298
5889	7200	1464
6604	7200	1616
6882	7200	1872
7188	7200	2174
7200	7200	2335
7200	7200	2471
7200	7200	2663
7200	7200	2921
7200	7200	2946
7200	7200	3686
7200	7200	4722
7200	7200	4855
7200	7200	4986
7200	7200	5149
7200	7200	5174
7200	7200	5937
7200	7200	5962
7200	7200	6040
7200	7200	7148
7200	7200	7200
7200	7200	7200
7200	7200	7200
7200	7200	7200
7200	7200	7200
7200		7200
7200		7200
7200		7200
7200		7200
7200		7200
7200		7200
7200		7200
7200		7200
7200		7200
7200		7200
		7200
		7200
		7200
		7200
		7200
		7200
		7200
		7200
		7200
		7200
		7200
		7200
		7200
		7200
		7200
		7200
		7200
		7200
		7200
		7200
		7200
		7200
		7200
		7200
		7200
		7200
		7200
		7200
		7200
		7200
		7200
		7200
		7200
		7200

## Sheet: Figure 4
R-on (second)				Super-off (second)
Figure 4b	Figure 4e	Figure 4h	Figure 4k	Figure 4c	Figure 4f	Figure 4i	Figure 4l
1	1	1	1	24	1	1	94
1	1	1	1	192	1	1	723
1	1	4	1	732	1	1	1104
1	1	5	1	796	1	2	1427
1	1	6	1	1475	4	2	1804
1	1	7	1	1824	5	3	1995
1	1	7	2	1908	5	4	2217
1	1	8	3	2633	12	5	2859
2	1	10	3	2741	14	6	3253
2	1	11	3	2763	15	7	3344
2	1	11	4	2852	15	10	3600
2	1	14	4	3600	15	10	3600
2	2	14	5	3600	19	11	3600
3	2	14	6	3600	20	12	3600
4	2	15	7	3600	21	13	3600
4	3	16	7	3600	22	14	3600
5	3	16	9	3600	24	15	3600
5	3	17	9	3600	27	16	3600
5	3	17	9	3600	38	17	3600
5	3	17	9	3600	42	18	3600
6	3	19	10	3600	44	20	3600
6	4	20	10	3600	48	21	3600
6	4	23	11	3600	53	22	3600
6	4	27	14	3600	54	23	3600
6	4	27	14	3600	54	24	3600
7	4	28	15	3600	71	26	3600
7	5	33	15	3600	78	29	3600
7	5	33	16	3600	81	31	3600
7	5	37	16	3600	84	33	3600
8	6	38	16	3600	86	39	3600
8	7	38	16	3600	95	40	3600
9	7	41	17	3600	104	53	3600
9	8	41	17	3600	118	67	3600
10	8	41	18	3600	120	67	3600
10	8	42	18	3600	126	73	3600
10	9	46	21	3600	134	81	3600
11	9	46	21	3600	134	83	3600
11	9	47	21	3600	135	99	3600
12	10	50	24	3600	143	108	3600
13	11	52	25	3600	152	123	3600
14	11	58	30	3600	165	127	3600
15	12	59	32	3600	193	131	3600
15	12	59	33	3600	197	138	3600
15	12	63	33	3600	198	148	3600
17	12	63	33	3600	219	238	3600
19	13	63	34	3600	223	242	3600
22	15	66	37	3600	241	256	3600
23	15	74	40	3600	269	297	3600
24	15	76	42	3600	307	407	3600
24	17	78	43	3600	310	528	3600
30	17	81	44	3600	426	673	3600
31	18	83	45	3600	539	988	3600
31	18	87	45	3600	571	1219	3600
34	19	88	45	3600	612	1308	3600
36	23	91	46	3600	679	1548	3600
57	25	103	46	3600	711	2494	3600
74	27	110	47	3600	744	2770	3600
121	31	124	49	3600	783	2983	3600
179	33	125	49	3600	825	3271	3600
1143	34	128	50		919	3600	3600
3274	36	134	56		1183	3600	3600
	86	146	65		1328	3600	3600
	159	147	69		1382	3600	3600
	201	160	78		1432	3600
	303	166	90		1510	3600
	535	188	105		1727	3600
	1150	213	116		2206	3600
	1272	237	136		3410	3600
		270	164			3600
		404	177			3600
		496	186			3600
		667	192			3600
		690	418			3600
		721				3600
		744				3600
		748				3600
		771				3600
		1210				3600
		1845				3600
		2621				3600
		3806				3600
		4897				3600
		4898
		4948
		13311

## Sheet: Figure 5
R-on (second)				Super-off (second)
Figure 5b	Figure 5e	Figure 5h	Figure 5k	Figure 5c	Figure 5f	Figure 5i	Figure 5l
8	21	2	56	1	1	1	1
10	36	2	56	1	1	1	1
21	43	79	64	1	1	1	1
26	47	139	65	1	1	1	1
26	57	291	80	2	1	1	1
30	60	382	132	2	1	1	1
30	64	391	132	2	1	1	1
33	76	407	145	2	1	1	1
39	87	428	159	2	1	1	1
41	100	467	186	3	1	1	1
44	106	497	233	3	1	1	1
44	114	506	243	3	1	1	1
45	116	570	259	4	1	1	1
50	118	642	285	4	1	1	2
54	122	677	296	4	2	2	2
59	134	856	305	4	2	2	2
60	179	944	306	5	2	2	2
63	216	973	334	5	2	3	2
66	247	1102	407	5	2	4	2
68	265	1286	431	6	2	4	3
73	283	1421	503	6	2	6	4
78	361	1601	513	7	3	12	5
79	472	1688	526	8	3	21	5
81	513	1961	535	8	3	22	5
85	538	2036	536	10	3	42	5
86	538	2060	540	12	4	94	5
96	550	2146	543	18	4	100	5
100	628	2284	563	38	5	114	5
108	645	2541	577	49	5	163	6
114	680	2675	606	66	5	228	6
122	691	3218	614	80	5	234	6
126	910	3244	638	93	5	370	7
132	978	3358	745	118	9	488	7
140	1017	3448	761	119	12	581	9
148	1066	3985	812	130	12	583	13
159	1078	4179	861	211	28	710	26
167	1086	4564	880	324	30	1237	27
191	1087	5006	965	325	42	1242	40
193	1088	5106	966	340	51	1471	78
195	1139	5303	1000	390	71	1858	88
217	1253	6394	1094	416	228	1880	157
220	1289	6466	1106	458	308	1984	947
220	1380	7941	1176	488	1588	2317	950
223	1466	9376	1243	537	1978	3600	1148
224	1501	10049	1253	788	2746	3600	1332
225	1516	10116	1288	802	2963	3600	1741
236	1644	10636	1412	809	3600	3600	1747
239	1661	11059	1454	836	3600	3600	1960
246	1858	11726	1508	979	3600	3600	3600
253	1909	12425	1570	1034	3600	3600	3600
256	2075	12857	1575	1482	3600	3600	3600
257	2363	12862	1575	2316	3600	3600	3600
267	2572	12959	1645	3216	3600	3600	3600
273	2649	16498	1774	3600	3600	3600	3600
281	2830	16812	1807	3600	3600	3600	3600
286		17139	1967	3600		3600	3600
286		17911	1969	3600		3600	3600
310		24711	1976	3600			3600
316			2176	3600			3600
340			2664	3600			3600
358			2735	3600			3600
358			3733	3600			3600
359			5999	3600			3600
391			6174	3600			3600
397			7699	3600			3600
412				3600
414				3600
416				3600
443				3600
446				3600
457				3600
459				3600
464				3600
471				3600
491				3600
516				3600
523				3600
543				3600
557				3600
592				3600
933				3600
8126

## Sheet: Figure 6a
Bead_index	S1_T0(Mean, nm)	S1_T0(MSE, nm)	S1_T0 (# Events)	S1_T2(Mean, nm)	S1_T2(MSE, nm)	S1_T2 (# Events)
7	96.14	4.78	16	86.7	2.65	19
9	98.53	2.55	20	109.07	9.95	17
13	78.16	5.59	21	92.05	1.95	19
14	89.38	2.39	20	100.79	2.98	13
22	99.73	3.45	18	111.79	3.71	8
37	84.19	7.87	15	94.91	7.85	12
43	96.37	7.43	15	101.27	4.47	18
59	93.76	2.04	15	104.3	3.42	18
79	80.75	1.97	23	93.71	2.25	14
84	87.03	3.19	25	100.5	2.56	16

## Sheet: Figure 6b
Length change (nm) of a representative molecule (#79 in Figure 6a)
T0	T2
81	93
79	100
77	99
75	94
78	94
88	94
68	88
88	96
82	94
87	102
97	83
85	82
78	98
69	86
82
75
82
99
73
85
91
74
79
