# Supplementary material for: Shifted PAMs generate DNA overhangs and enhance SpCas9 post-catalytic complex dissociation
Source: Nat Struct Mol Biol. 2023 Oct 12;30(11):1707–18. doi: 10.1038/s41594-023-01104-6 (PMC10643121; doi:10.1038/s41594-023-01104-6)
Supplement: Supplementary file 6 — Single molecule statistical source data. [file 41594_2023_1104_MOESM6_ESM.xlsx]

## Sheet: Extended Data Fig. 1e
Time (mins)	Cleavage (DSB) Efficiency (%)
	S1_T-2		S1_T-1		S1_T0		S1_T1		S1_T2		S1_T3		S1_T4		S2_T0		S3_T0		Ctr
5	7.21	4.43	52.08	62.47	73.17	73.47	78.51	80.78	49.33	49.83	5.05	5.21	0.44	1.39	58.25	51.37	65.65	70.41	0	0
15	11.41	8.61	73.85	71.39	80.77	73.53	86.49	83.77	68.02	68.73	19.86	18.01	5.02	4.02	83.94	81.57	86.81	85.65	0	0
60	14.29	16.51	84.96	85.38	81.27	85.93	86.57	89.87	74.49	76.17	28.58	47.7	10.87	17.47	89.71	91.77	88.12	89.13	0	0
180	28.63	30.87	90.12	92.45	85.28	87.41	89.81	91.38	80.58	83.16	50.39	70.03	26.62	40.6	92.63	92.92	90.59	91.55	0	0
Note: Efficiency was calibrated by subtrating the background of control (plasmid DNA alone).

## Sheet: Extended Data Fig. 8
R-on (second)				Super-off (second)
Fig. S8a	Fig. S8b	Fig. S8c	Fig. S8d	Fig. S8e	Fig. S8f	Fig. S8g	Fig. S8h
1	1	1	1	1	1	1	1
1	1	1	1	1	1	1	1
1	1	4	1	1	1	1	1
1	1	8	3	1	1	1	1
1	1	13	6	1	1	1	1
1	1	14	7	1	1	1	1
1	2	25	8	1	1	1	1
2	2	27	9	1	1	1	1
2	3	28	10	1	1	1	1
3	4	32	10	1	1	1	1
3	4	34	10	2	1	1	1
3	4	36	10	2	1	2	1
3	4	37	10	3	1	2	1
3	5	44	12	3	1	2	1
3	6	50	13	4	1	2	1
3	7	55	14	4	1	2	1
3	7	58	15	4	1	2	1
3	7	59	18	4	2	2	2
4	7	86	18	5	2	2	2
5	8	87	26	5	2	2	2
5	8	93	32	6	2	2	2
5	8	95	40	7	2	3	2
5	9	95	41	7	2	3	3
5	10	97	42	9	2	3	3
5	11	97	42	9	2	4	3
5	12	100	44	9	2	4	4
6	12	105	44	11	3	4	4
6	13	112	47	12	3	5	4
7	13	116	49	12	4	5	5
7	15	130	59	15	4	5	5
7	15	135	60	16	4	6	5
8	16	140	66	16	5	6	5
8	17	156	68	16	5	7	5
8	18	167	71	18	5	7	6
8	18	172	75	18	5	8	6
9	20	190	80	18	5	10	7
9	20	190	83	20	6	10	7
9	20	195	84	20	6	10	8
9	20	198	87	20	6	10	8
10	20	212	94	20	6	11	9
10	21	251	94	21	6	11	9
10	21	252	105	21	6	13	9
11	21	265	108	22	7	13	10
11	21	287	110	22	7	14	10
11	22	340	110	22	8	14	10
12	22	411	120	22	8	15	10
12	22	417	127	22	8	15	10
12	25	434	127	23	8	52	10
12	25	449	137	23	9	58	10
12	25	455	139	26	9	61	11
13	25	513	147	26	9	63	12
13	25	638	147	29	9	75	13
14	27	649	153	30	10	75	13
15	28	841	157	30	10	92	14
15	28	874	160	34	10	327	14
16	28	917	161	34	10	341	17
16	30	1015	177	35	10	449	20
18	31	1158	197	35	10	556	26
19	32	1230	279	35	10	1091	26
20	36	1466	293	37	12	1136	30
21	37	1638	314	39	13	1322	34
22	37	1727	316	40	13	3207	40
23	38	1742	354	40	14	3600	41
23	40	1932	464	40	14	3600	134
25	42	2396	471	41	15	3600	150
27	42	4427	496	42	16	3600	163
28	45	5240	556	45	17	3600	203
30	46	5382	699	50	18	3600	217
30	47	5880	726	51	18	3600	297
30	47	7160	732	51	19		342
31	48	10230	801	53	20		1359
33	48		867	56	20		1909
37	53		952	56	24		2086
38	60		976	59	26		3600
42	60		1011	63	27		3600
42	68		3442	65	28		3600
46	70			66	30
49	78			70	32
50	78			82	38
51	100			87	64
70	112			94	72
84	117			95	103
102	124			126	130
104	134			153	162
121	605			153	359
130	1050			181	903
223	3495			222	3042
267				570
386				628
842				969
871				1019
1466				3600
2365				3600

## Sheet: Extended Data Fig. 9
R-on (second)			Super-off (second)			B-off (second)
Fig. S9a	Fig. S9d	Fig. S9g	Fig. S9b	Fig. S9e	Fig. S9h	Fig. S9c	Fig. S9f	Fig. S9i
1	1	100	1	1	1	441	1	1
1	8	100	1	1	1	480	3	1
5	11	161	1	1	1	1084	4	1
5	13	226	1	1	1	1353	6	1
5	21	277	1	1	1	1673	6	1
6	27	279	1	1	1	3884	8	1
8	27	309	1	1	1	5465	8	11
9	30	370	1	1	2	7200	8	12
11	33	451	1	1	8	7200	11	31
11	38	534	1	1	12	7200	16	32
12	48	560	1	1	32	7200	19	41
12	48	597	1	1	36	7200	35	61
16	48	719	1	1	37	7200	39	68
21	54	740	1	1	43	7200	47	117
22	55	977	1	1	93	7200	56	212
23	62	1075	1	1	498	7200	61	991
27	69	1106	1	1	737	7200	66	7200
27	70	1453	2	1	1273	7200	70	7200
29	70	1524	2	2	3438	7200	81	7200
32	71	1664	2	2	3600	7200	90
34	91	1697	2	2	3600	7200	90
35	92	1722	3	2	3600	7200	97
35	108	2530	3	3	3600	7200	98
42	110	2586	4	3	3600	7200	125
48	118	2676	4	3	3600	7200	150
55	118	2688	6	4	3600	7200	156
62	124	2712	9	5	3600	7200	158
63	124	4822	9	6	3600	7200	174
66	125	5045	9	6	3600	7200	176
73	138	5155	11	6	3600	7200	186
75	152	5816	12	8	3600	7200	199
78	170	5880	15	9	3600	7200	243
86	216	6663	23	10	3600	7200	257
110	223	8438	28	11	3600	7200	258
110	223	9555	35	11	3600	7200	272
130	236	11669	126	12	3600	7200	275
139	257	12551	166	13	3600	7200	368
144	291	12590	256	15		7200	388
145	292		383	16		7200	407
210	315		456	19		7200	431
293	338		747	24		7200	477
303	364		1719	33		7200	648
333	456		1751	76			1191
1707	467		2503	77			1519
4939	688		3600	92			2727
5862	749		3600	105			3292
7820	854		3600	143			7200
8431	1234			197			7200
12318	2437			508			7200
	3416			650			7200
	3963			768			7200
	14419			1230			7200
